# Supplementary material for: PSMD11 stabilizes PGM3 by antagonizing Parkin to promote bladder cancer progression through energy metabolism reprogramming
Source: Cell Death Dis. 2026 Apr 6;17(1):457. doi: 10.1038/s41419-026-08691-4 (PMC13184242; doi:10.1038/s41419-026-08691-4)
Supplement: Supplementary file 2 — Supplementary tables [file 41419_2026_8691_MOESM2_ESM.xls]

## Sheet: Supplementary tables
Table S1: The List of Antibodies for Western blot
Antibodies	Source	Identifier
Rabbit PGM3 Polyclonal antibody	Proteintech	29686-1-AP
Mouse monoclonal Anti-PGM3 antibody	abcam	ab128094
Rabbit PSMD11 Polyclonal antibody	Proteintech	14786-1-AP
Mouse PSMD11 Monoclonal Antibody	upingbio	YP-mAb-02767
Rabbit CYTB Polyclonal antibody	Proteintech	55090-1-AP
Rabbit MT-ND5 Polyclonal antibody	Proteintech	55410-1-AP
Rabbit PFKFB3 Polyclonal antibody	Proteintech	13763-1-AP
Rabbit Hexokinase 2 Polyclonal antibody	Proteintech	22029-1-AP
Rabbit ENO1 Polyclonal antibody	Proteintech	11204-1-AP
Rabbit PARK2/Parkin Polyclonal antibody	Proteintech	14060-1-AP
Mouse PARK2/Parkin Polyclonal antibody	Proteintech	66674-1-Ig
Mouse Beta Actin Monoclonal antibody	Proteintech	66009-1-Ig
Rabbit Beta Actin Polyclonal antibody	Proteintech	20536-1-AP
Rabbit DYKDDDDK tag Polyclonal antibody	Proteintech	20543-1-AP
Rabbit HA tag Polyclonal antibody	Proteintech	51064-2-AP
Mouse 6*His, His-Tag Monoclonal antibody	Proteintech	66005-1-Ig
Ubiquitin Rabbit mAb	Abclonal	A19686
Mouse MYC tag Monoclonal antibody	Proteintech	60003-2-Ig
Rabbit Ki-67 Polyclonal antibody	Proteintech	27309-1-AP
Mouse IgG	Proteintech	B900620
HRP-conjugated Goat Anti-Mouse IgG(H+L)	Proteintech	SA00001-1
HRP-conjugated Goat Anti-Rabbit IgG(H+L)	Proteintech	SA00001-2
Cy3 conjugated Donkey Anti-Mouse IgG (H+L)	servicebio	GB21401
Alexa Fluor® 488-conjugated Goat Anti-Rabbit IgG (H+L)	servicebio	GB25303
Table S2: shRNAs sequence
shPGM3-1: GCAGTGAGAAACTTTCACAAT
shPGM3-2: GCTAAGGGAAATGGAACACTA
shPSMD11-1: GGACATGCAGTCGGGTATTAT
shPSMD11-2: GAGGCAGACAGAAGCATTAAA
Table S3: Primers Used for RT-qPCR
Gene	Primer name	Target sequence (5'-3')
β-actin	Forward	TCTCCCAAGTCCACACAGG
	Reverse	GGCACGAAGGCTCATCA
PGM3	Forward	AGGCAGCTGGTGATGCTATT
	Reverse	GGTCATTGATTGCCTCCTGT
PSMD11	Forward	CTTTGGAGGCAAGACTGGTGT
	Reverse	GCTGCATGGATAATACCCGACT
Parkin	Forward	GTGCAGAGACCGTGGAGAAA
	Reverse	GCTGC ACTGTACCCTGAGTT
Table S4: The potential ubiquitination site of PGM3 identified by LC-MS
Protein	Protein Description	Protein Position	Modified Peptide Sequence Window	Modifications	Best -10logP	Best Ion Intensity (%)	Best Ion Intensity (%)_Sample	Sample modified	Sample unmodified
protein1|protein1|sp|O95394|AGM1_HUMAN	PGM3	K15	AITKYSALHAkPNGLILQYGT	Ub	38.68	4	4	4.21E+07	1.94E+08
protein1|protein1|sp|O95394|AGM1_HUMAN	PGM3	K186	GKATIEGYYQkLSKAFVELTK	Ub	27.44	17	17	2.60E+06	6.76E+08
protein1|protein1|sp|O95394|AGM1_HUMAN	PGM3	K189	TIEGYYQKLSkAFVELTKQAS	Ub	34.86	13	13	6.74E+06	1.10E+07
